# Supplementary material for: The Prostaglandin E2 Receptor EP4 Promotes Vascular Neointimal Hyperplasia through Translational Control of Tenascin C via the cAPM/PKA/mTORC1/rpS6 Pathway
Source: Cells. 2022 Aug 31;11(17):2720. doi: 10.3390/cells11172720 (PMC9454981; doi:10.3390/cells11172720)
Supplement: Supplementary file 1 [file cells-11-02720-s001.zip]

Archive with 1 entries (1 files):
- cells-1871935-supplementary.pdf
